# Supplementary material for: Perception of the Online Learning Environment of Nursing Students in Slovenia: Validation of the DREEM Questionnaire
Source: Healthcare (Basel). 2021 Aug 5;9(8):998. doi: 10.3390/healthcare9080998 (PMC8391444; doi:10.3390/healthcare9080998)
Supplement: Supplementary file 1 [file healthcare-09-00998-s001.zip]

Archive with 1 entries (1 files):
- healthcare-1326542-supplementary.pdf
